# Supplementary material for: Long-Term Prognosis Value of Paravalvular Leak and Patient–Prosthesis Mismatch following Transcatheter Aortic Valve Implantation: Insight from the France-TAVI Registry
Source: J Clin Med. 2022 Oct 17;11(20):6117. doi: 10.3390/jcm11206117 (PMC9604905; doi:10.3390/jcm11206117)
Supplement: Supplementary file 1 [file jcm-11-06117-s001.zip]

Archive with 1 entries (1 files):
- jcm-1923904-supplementary.pdf
